# Supplementary material for: New Peptide Functionalized Nanostructured Lipid Carriers with CNS Drugs and Evaluation Anti-proliferative Activity
Source: Int J Mol Sci. 2022 Jun 26;23(13):7109. doi: 10.3390/ijms23137109 (PMC9266917; doi:10.3390/ijms23137109)
Supplement: Supplementary file 1 [file ijms-23-07109-s001.zip]

Archive with 1 entries (1 files):
- ijms-1744386-supplementary.pdf
